# Supplementary material for: Validation and measurement invariance of the Chinese version of the academic self-efficacy scale for university students
Source: PeerJ. 2024 Sep 24;12:e17798. doi: 10.7717/peerj.17798 (PMC11432435; doi:10.7717/peerj.17798)
Supplement: Supplemental Information 1 [file peerj-12-17798-s001.csv]

Gender	ASE1	ASE2	ASE3	ASE4	ASE5	ASE6	ASE7	ASE8	ASE9	ASE10
2	5	5	5	5	3	5	5	5	4	4
1	6	5	4	5	3	5	5	6	5	5
2	4	5	2	4	3	3	5	6	5	2
1	4	4	4	4	4	4	4	4	4	4
2	7	5	7	6	3	5	7	7	1	5
2	7	5	4	7	3	5	3	7	5	7
1	7	7	7	7	7	1	7	7	7	7
2	6	4	3	5	4	4	6	7	6	3
2	6	5	5	5	5	4	5	5	5	3
1	5	4	4	4	4	4	4	5	5	4
2	6	5	6	5	3	5	7	7	4	6
2	7	4	4	6	6	6	6	6	6	5
2	6	5	5	5	5	3	5	5	2	5
2	6	6	6	6	6	2	6	6	4	6
1	4	4	4	4	4	2	4	5	5	4
2	2	5	3	4	5	2	3	6	7	2
2	6	3	6	5	4	5	5	6	2	4
2	4	4	6	6	6	2	6	6	6	6
2	4	4	4	4	4	4	4	5	6	7
2	5	6	5	6	4	3	4	3	5	4
2	4	4	4	4	4	4	4	4	4	4
2	4	4	4	4	4	4	4	4	4	4
2	7	3	6	5	4	5	6	4	2	5
1	4	4	4	4	4	4	4	4	4	4
2	4	4	4	4	4	4	4	4	4	4
2	4	4	4	4	4	4	4	4	4	4
1	4	4	4	4	4	4	4	4	4	4
1	4	4	4	4	4	4	4	4	4	4
1	6	5	6	6	6	2	6	5	5	6
1	4	4	4	4	4	4	4	4	4	4
1	4	4	4	4	4	4	4	4	4	4
1	5	5	5	4	3	3	5	3	5	3
2	5	5	5	5	5	3	5	5	5	5
1	4	4	4	4	4	4	4	4	4	4
1	4	4	4	4	4	4	4	4	4	4
1	5	3	3	4	4	4	5	4	7	1
2	7	6	5	5	5	2	5	6	5	6
2	4	4	4	4	5	4	3	4	4	3
1	4	4	4	4	4	4	4	4	4	4
1	7	7	7	7	7	1	7	4	4	4
2	5	5	5	5	5	3	5	5	5	5
2	6	6	6	6	3	4	4	4	4	6
2	4	4	4	4	4	4	4	4	4	4
1	6	3	7	7	7	1	7	7	7	7
2	4	4	4	4	4	4	4	4	4	4
1	4	4	4	4	4	4	4	4	4	4
2	4	4	5	5	5	5	4	5	4	5
2	4	5	5	4	5	4	3	3	5	5
2	4	4	4	4	4	4	4	4	4	4
2	7	7	7	7	5	3	4	4	7	7
2	4	4	4	4	4	4	4	4	4	4
1	4	4	4	4	4	4	4	4	4	4
2	5	4	4	4	4	4	4	4	4	4
1	4	4	4	4	4	4	4	4	4	4
2	5	3	3	4	4	4	4	4	4	4
1	5	5	2	5	5	4	4	6	7	7
2	4	4	4	4	4	4	4	4	4	4
2	4	4	4	4	1	7	7	7	1	7
1	4	4	5	4	4	4	4	4	4	4
1	4	4	4	4	4	4	4	4	4	4
1	7	7	7	7	7	2	7	7	7	7
2	4	3	5	5	4	4	4	6	6	4
2	4	4	4	4	4	4	4	4	4	4
2	4	5	5	3	6	5	4	3	2	4
2	4	5	3	4	4	5	3	3	3	3
2	4	4	4	4	4	4	4	4	4	4
1	4	4	4	4	4	4	4	4	4	4
2	7	7	7	7	7	6	7	7	1	7
2	4	4	4	4	4	4	4	4	4	4
2	5	5	6	6	5	3	3	5	5	5
2	6	6	5	3	5	3	3	3	1	3
2	4	4	4	4	4	4	4	4	4	4
2	3	2	2	5	4	4	4	4	4	4
1	4	4	4	4	4	4	4	4	4	4
2	4	4	4	4	4	4	4	4	4	4
2	4	4	4	4	4	4	4	4	4	4
2	4	4	4	4	4	4	4	4	4	4
1	7	7	7	7	7	1	7	7	7	7
1	4	4	4	4	4	4	4	4	4	4
2	4	4	4	4	4	4	4	4	4	4
2	4	4	4	4	4	3	4	4	4	4
2	4	4	4	4	4	4	4	4	4	4
1	3	3	4	6	6	3	4	3	3	4
2	5	3	4	6	6	1	6	2	2	5
1	4	4	4	4	4	4	4	4	4	4
1	5	4	6	6	4	6	5	4	3	6
2	4	4	4	5	4	4	5	7	6	1
2	4	4	5	5	2	4	4	4	4	4
1	4	3	2	3	3	4	3	4	7	4
1	5	6	5	5	6	3	5	5	5	5
1	4	4	4	4	4	4	4	4	4	1
2	4	4	4	4	4	4	4	4	4	4
1	6	6	2	3	4	3	5	5	4	6
2	4	4	3	4	4	4	4	4	4	4
1	5	5	4	4	4	4	6	6	6	6
1	4	4	4	4	4	4	4	4	4	4
1	5	5	2	4	5	4	5	4	7	6
2	4	4	4	4	5	3	5	5	6	4
2	4	4	4	4	4	4	4	4	4	4
1	7	7	7	7	3	5	7	6	4	7
1	7	7	7	7	7	1	7	7	4	4
1	4	5	6	6	4	4	4	6	6	4
1	6	7	4	6	4	5	6	5	4	4
2	4	4	4	4	4	4	4	4	4	3
2	6	6	6	6	6	2	6	6	6	6
2	1	1	1	1	1	7	1	1	1	1
2	4	4	4	4	4	4	4	4	4	4
2	4	4	4	4	4	4	4	4	4	4
2	5	5	5	5	5	3	5	5	5	5
1	4	4	4	4	4	4	4	4	4	4
1	6	5	4	4	4	4	4	4	4	4
1	4	4	4	4	4	4	4	4	4	4
1	4	4	4	4	4	4	4	4	4	4
1	7	7	7	7	7	1	7	7	7	7
1	1	1	4	4	4	4	4	4	4	4
2	5	4	5	4	4	5	5	6	5	3
1	4	4	4	4	4	4	4	5	4	4
1	6	6	6	6	6	2	6	6	6	6
1	7	3	4	3	3	4	1	5	5	3
2	4	4	4	4	4	4	4	4	4	4
1	4	4	4	4	4	4	4	4	4	4
2	5	5	5	5	5	3	5	5	5	5
2	4	4	4	4	4	4	4	4	4	4
2	5	5	4	4	4	2	4	4	7	4
2	4	4	4	4	6	2	4	5	5	5
1	4	4	4	4	4	4	4	4	4	4
2	6	5	6	6	6	6	6	6	7	3
2	5	5	7	7	7	3	5	5	6	6
1	6	3	4	4	4	4	4	5	4	4
2	7	7	7	7	7	1	7	7	4	7
2	4	4	4	4	4	4	4	4	4	5
2	1	7	7	7	7	1	7	7	7	7
2	4	4	4	4	4	4	4	4	4	4
1	3	4	4	4	5	4	3	4	3	4
1	5	5	5	5	5	3	4	4	5	4
1	4	4	4	4	4	4	4	4	4	4
2	4	4	4	4	4	4	4	4	4	4
2	4	4	4	4	4	4	4	4	4	4
2	4	3	5	5	5	3	3	4	5	5
1	4	5	7	7	7	1	7	7	7	7
2	5	4	4	5	4	4	4	4	4	4
2	5	5	4	5	5	3	5	5	5	3
2	7	7	7	7	7	5	7	7	5	4
1	7	7	7	7	7	1	7	7	7	7
2	7	7	7	7	7	1	7	7	1	4
2	5	5	5	5	5	3	5	5	5	5
2	4	4	4	4	4	4	4	5	5	5
1	4	4	4	4	4	5	6	6	3	4
1	4	4	4	4	4	4	4	4	4	4
1	7	4	3	3	3	2	4	7	7	2
2	4	4	4	4	4	4	4	4	4	4
1	6	6	6	6	6	4	6	6	5	4
2	7	4	5	6	4	4	4	4	4	4
2	4	4	4	4	4	4	4	4	4	4
2	3	3	5	4	5	4	4	4	5	3
1	6	6	6	6	3	4	5	5	5	4
2	4	4	5	5	3	4	4	4	4	4
1	4	4	4	4	4	4	4	4	4	4
2	5	4	2	3	4	5	4	6	5	7
2	3	3	3	3	4	4	4	2	4	4
1	4	4	4	4	4	4	4	4	4	4
2	6	3	4	5	5	2	5	5	4	5
2	6	4	4	6	6	4	4	6	5	4
2	5	5	5	6	5	2	6	6	6	5
1	4	4	4	4	4	4	4	4	4	4
1	4	4	4	4	4	4	4	4	4	4
2	4	4	4	4	4	4	4	4	4	4
2	7	6	5	3	5	6	5	7	7	2
2	4	4	4	4	4	4	4	4	4	4
2	5	2	2	4	5	3	5	5	5	5
2	4	4	4	4	4	4	4	4	4	4
2	4	4	4	4	4	4	4	4	4	4
1	7	4	4	5	5	6	6	5	4	5
1	4	4	4	4	4	4	4	4	4	4
2	6	5	5	5	4	5	5	6	6	5
2	4	4	4	4	4	4	4	4	4	4
1	6	5	4	6	5	5	5	6	6	4
2	6	5	5	3	4	2	4	7	7	5
2	4	4	5	5	3	4	5	6	4	3
1	7	7	7	7	7	1	7	7	7	7
1	6	5	5	6	6	4	5	6	6	4
2	5	5	5	5	5	3	5	5	5	5
2	6	6	6	6	2	6	6	6	6	6
2	4	4	4	4	4	4	4	4	4	4
2	5	5	3	3	4	4	6	5	5	5
2	2	3	2	5	2	5	3	2	5	3
1	4	4	4	4	4	4	4	6	4	6
2	5	4	5	5	4	5	4	4	4	4
1	4	4	4	4	4	4	4	4	4	4
2	4	4	4	4	4	4	4	4	4	4
1	6	6	6	6	6	2	4	4	4	4
2	5	5	5	5	5	3	6	6	5	5
2	4	4	4	4	4	4	4	4	4	4
2	4	4	4	4	4	4	4	4	4	4
2	4	4	4	4	4	4	4	4	4	4
2	7	3	4	6	6	4	5	7	7	1
2	4	3	3	4	5	5	4	6	5	3
2	4	4	4	4	4	4	4	4	4	4
2	7	6	6	6	6	2	7	6	7	6
2	4	4	7	7	7	7	5	7	5	3
2	4	4	4	4	4	4	4	4	4	4
2	5	5	5	5	5	3	5	5	5	5
2	4	4	4	4	4	4	4	4	4	4
1	4	4	4	4	4	4	4	4	4	4
2	5	5	5	5	5	3	5	5	5	5
2	4	4	4	4	4	4	4	4	4	4
2	6	7	6	6	6	2	6	6	3	3
1	4	4	4	4	4	4	4	4	4	4
2	5	5	5	5	5	4	5	4	3	3
2	7	7	5	6	6	6	6	7	4	6
2	1	2	6	6	6	2	6	6	2	2
2	7	7	7	7	4	5	5	7	4	4
2	5	6	5	5	5	5	5	6	5	4
1	7	4	4	4	4	4	4	4	4	4
2	3	4	5	4	3	3	4	3	4	4
2	3	5	5	5	4	4	6	6	5	4
1	7	7	7	7	4	5	7	7	3	6
2	6	4	6	6	4	4	4	7	4	4
2	4	4	4	4	4	4	4	4	4	6
2	6	4	2	4	2	4	4	6	7	4
1	7	7	7	6	1	6	7	7	4	7
1	6	6	5	6	5	6	6	6	4	5
2	7	6	4	5	6	5	5	6	5	5
2	7	7	7	7	6	6	6	7	2	5
2	4	4	4	5	4	3	4	5	6	4
2	4	4	4	4	4	4	4	4	4	4
1	6	6	6	6	6	2	6	6	2	5
2	6	6	6	6	6	5	6	6	5	3
2	4	3	6	4	3	4	4	4	4	4
2	3	3	4	4	4	4	4	5	5	5
2	4	4	4	4	4	4	4	4	4	4
2	5	5	5	5	5	3	5	5	5	5
2	5	4	4	4	5	5	5	5	4	3
2	4	4	4	4	4	4	4	4	6	4
2	6	5	6	6	5	4	5	5	3	2
1	4	4	4	5	5	3	4	5	7	4
2	4	4	4	4	4	4	4	7	6	4
2	4	4	4	5	4	4	4	4	4	4
2	6	4	6	3	5	2	4	5	5	3
2	6	5	5	5	3	5	5	4	3	4
2	6	5	4	4	3	7	7	7	1	6
2	5	4	3	5	5	4	4	7	5	3
2	5	4	7	5	4	5	5	7	4	6
2	4	4	4	4	4	4	6	7	5	4
2	6	2	4	4	4	4	4	7	4	6
2	6	5	7	4	5	5	6	7	5	5
2	4	4	4	4	4	4	4	4	7	4
1	7	7	7	7	1	7	7	7	3	4
2	4	4	4	7	4	4	5	5	5	4
2	6	6	5	5	4	5	5	5	6	4
2	4	4	4	4	4	4	4	4	4	4
2	4	4	4	4	4	4	4	4	4	4
2	6	6	6	6	6	5	6	6	5	5
2	5	5	5	5	5	3	5	5	5	5
2	4	3	4	4	3	6	1	3	1	5
2	4	4	4	4	4	4	3	5	5	3
2	4	4	4	4	4	4	4	4	4	4
1	7	5	7	6	4	5	7	6	5	4
2	4	4	4	3	4	3	5	5	5	4
2	5	4	5	6	4	3	5	5	4	4
1	4	4	4	4	4	4	4	4	4	4
2	7	7	7	7	7	4	7	7	1	7
2	7	5	7	7	2	5	7	7	4	7
2	4	4	4	4	4	4	4	4	7	7
2	5	4	2	4	3	5	6	6	4	2
2	7	7	7	7	7	5	4	6	4	4
2	4	4	4	4	5	3	5	4	5	5
2	4	1	1	1	7	3	1	4	5	2
2	4	4	5	5	6	3	5	7	6	5
2	4	4	4	4	4	4	4	4	4	4
2	4	4	4	4	4	4	4	4	4	4
2	7	3	5	6	6	2	6	6	6	4
2	4	4	4	4	4	4	4	4	4	4
1	7	5	3	7	4	5	7	7	5	5
1	6	5	4	6	7	2	4	6	7	3
2	5	7	7	7	7	7	7	7	5	4
1	5	5	4	5	2	6	6	6	6	4
2	4	4	4	4	4	4	4	4	4	4
2	6	6	6	6	6	5	6	7	2	6
2	6	4	5	5	5	3	5	5	5	5
2	7	7	7	7	7	7	7	7	6	7
1	6	4	4	4	4	4	4	6	6	4
2	4	4	4	4	4	4	4	4	4	4
2	4	4	4	4	4	4	4	4	4	4
2	5	5	4	6	3	5	5	5	3	4
2	4	4	4	4	4	4	4	4	4	4
1	5	5	5	5	5	3	5	5	6	4
2	7	6	6	6	4	7	7	6	5	4
2	7	4	4	7	1	5	4	7	4	3
1	5	7	5	6	6	4	6	6	4	4
2	4	4	4	4	4	4	4	4	4	4
2	5	3	5	4	4	4	4	5	2	4
2	4	4	4	4	4	4	4	4	4	4
2	6	4	6	6	6	4	4	6	3	4
2	4	4	4	4	4	4	5	4	4	4
2	5	4	4	4	4	4	4	5	5	4
2	4	4	4	4	4	4	4	4	4	4
2	4	4	4	4	4	4	4	4	4	4
1	4	4	3	1	3	5	3	7	7	7
1	4	4	4	4	4	4	4	4	4	4
2	5	4	6	6	7	7	6	6	4	6
2	5	4	5	5	5	5	5	5	5	4
2	4	4	4	4	4	4	4	4	4	4
1	7	7	1	7	7	7	7	7	1	7
2	4	2	4	4	4	4	4	4	4	4
2	4	4	4	4	4	4	4	4	4	4
1	4	4	4	4	4	4	4	4	5	4
2	5	5	5	4	5	5	5	5	6	3
2	6	7	6	5	5	6	7	6	4	6
2	6	6	4	5	3	4	6	6	2	7
2	6	4	5	4	3	6	6	6	6	6
2	5	5	5	5	6	5	6	6	5	2
1	4	4	3	3	4	5	5	5	5	4
2	5	4	4	4	4	4	3	4	5	4
2	5	5	5	5	5	3	5	5	5	5
1	5	4	5	4	4	4	4	5	5	5
2	7	4	5	5	5	3	5	5	5	5
2	4	5	5	5	5	3	5	5	4	4
2	5	4	5	4	4	4	4	4	4	4
2	6	6	5	6	6	4	6	6	4	4
2	7	7	7	5	5	6	6	7	3	7
2	4	4	4	4	4	4	4	4	4	4
2	4	4	4	4	4	4	4	4	6	3
1	4	4	4	4	4	4	4	4	4	4
1	5	5	5	5	5	3	5	4	4	4
2	4	4	4	4	4	4	4	4	4	6
2	3	4	3	5	5	5	5	5	2	4
2	7	6	7	5	3	5	7	5	5	6
2	4	4	4	4	4	4	4	7	6	7
2	4	5	4	3	4	5	4	5	4	5
1	4	4	5	5	5	3	5	5	5	4
1	4	4	4	4	4	4	4	4	4	4
1	4	4	4	4	5	3	4	4	4	4
2	4	4	4	4	4	4	4	4	4	4
2	7	7	7	7	2	4	7	7	4	7
2	5	5	4	6	3	5	4	5	5	3
1	7	6	7	4	4	5	6	7	4	7
2	5	4	4	4	4	4	4	4	4	4
1	5	5	5	5	5	3	5	5	5	5
2	4	4	4	4	4	4	4	3	4	4
2	6	1	7	7	5	3	5	6	7	1
2	4	4	4	4	4	4	4	4	4	4
2	7	7	6	7	6	5	6	4	6	3
2	6	3	4	4	4	7	5	7	7	3
2	4	4	4	4	4	4	4	4	4	4
2	6	6	6	6	4	5	4	4	4	4
1	4	4	4	4	4	4	4	4	4	4
2	7	7	7	7	2	6	7	7	4	4
2	4	4	4	4	4	4	4	4	4	4
2	7	4	4	6	4	3	6	7	5	7
1	5	6	5	6	5	5	6	7	3	3
1	4	4	4	5	4	4	4	4	3	4
2	6	3	4	6	4	5	4	6	6	6
2	3	7	6	4	4	4	6	6	5	4
2	4	1	3	4	6	4	4	7	4	4
2	6	6	6	6	6	6	6	6	3	6
2	7	5	6	5	3	6	6	6	4	5
2	4	4	4	4	5	5	4	6	6	4
1	5	4	4	5	3	4	4	7	2	6
2	4	4	4	4	4	4	4	4	4	4
2	4	2	2	4	5	3	4	5	6	3
1	4	4	4	4	4	4	4	4	4	4
2	5	5	4	4	3	4	6	6	4	3
1	6	6	4	6	5	6	6	6	2	6
2	4	3	2	3	5	2	6	6	6	3
2	6	6	6	6	6	5	6	6	6	4
2	5	4	4	5	4	7	7	7	4	6
2	5	6	3	5	5	4	5	5	6	3
1	4	4	4	4	4	4	4	4	4	4
2	6	5	5	5	3	5	5	5	4	4
2	7	7	7	7	7	6	7	7	3	3
2	4	4	4	4	4	4	4	4	7	4
2	5	5	5	5	5	3	6	6	5	5
2	4	5	6	4	4	5	7	5	6	4
2	7	5	4	4	3	4	4	4	4	4
1	7	7	6	6	6	2	6	6	6	6
1	6	3	5	6	5	5	5	6	5	4
2	5	5	4	3	5	3	5	5	7	7
2	6	5	6	5	4	4	5	6	4	4
2	4	4	5	5	3	5	6	7	6	6
2	7	6	6	7	6	6	7	7	3	5
2	6	5	7	6	4	4	5	7	4	4
2	4	4	4	4	4	4	4	4	4	4
1	5	6	5	5	4	4	5	6	6	5
1	4	4	4	4	4	4	4	4	4	4
2	6	6	3	7	3	7	7	7	1	6
2	7	5	7	7	5	5	7	7	2	7
1	5	4	4	4	4	4	4	4	4	4
2	4	4	4	3	4	4	4	6	6	4
1	5	4	4	5	5	2	7	5	5	6
2	4	4	4	4	4	4	4	4	4	4
2	6	6	5	5	4	3	6	7	5	4
2	7	6	7	7	7	5	6	7	2	6
1	6	5	4	6	4	4	4	4	5	5
2	6	4	6	6	6	4	6	6	6	4
2	3	3	4	3	5	3	3	5	7	2
2	5	6	3	6	2	5	6	6	6	3
2	4	4	4	4	4	4	4	4	4	4
2	6	4	5	5	4	5	5	7	2	4
1	3	5	4	6	4	4	4	4	6	4
2	5	4	3	5	3	5	5	5	5	4
1	5	4	4	5	4	5	4	4	4	4
2	5	4	7	7	4	6	4	4	4	4
1	4	4	4	4	4	4	4	4	4	4
2	5	3	3	3	3	5	3	5	6	3
1	4	4	4	4	4	4	4	4	4	4
2	4	4	4	6	4	6	4	6	6	4
1	6	4	5	5	5	4	5	4	5	4
2	4	4	4	4	4	4	4	4	4	4
2	4	4	4	4	4	4	4	4	4	4
2	5	4	4	5	5	5	6	6	3	4
2	5	4	2	2	4	4	4	4	4	4
2	4	4	4	5	4	5	4	5	3	6
2	7	6	7	7	5	6	7	7	6	6
2	4	4	4	4	4	4	4	4	4	4
2	6	4	4	3	3	3	5	5	7	1
2	5	3	3	3	4	4	5	5	5	4
2	5	5	5	4	4	4	4	6	4	4
1	4	4	4	6	4	4	4	4	4	4
1	4	4	4	4	4	4	5	4	4	4
1	4	4	4	4	4	4	4	4	4	4
2	6	5	6	6	4	6	6	6	4	4
2	1	4	2	7	2	5	3	7	4	7
2	4	6	6	6	6	2	6	4	6	3
1	6	5	5	5	5	1	6	6	7	6
2	5	5	3	5	3	6	6	6	3	4
2	4	5	4	3	7	4	6	6	4	5
2	6	4	4	7	4	4	4	6	1	7
2	4	5	4	5	4	6	5	5	3	4
2	6	5	4	6	5	5	6	7	3	4
2	4	4	4	4	4	4	4	4	4	4
1	7	7	7	7	7	4	7	7	7	4
2	4	4	4	4	4	4	4	4	4	4
2	7	4	5	7	4	7	7	7	4	6
2	6	5	4	6	6	5	5	6	2	4
2	6	4	4	4	5	2	4	7	4	3
2	6	5	6	6	5	4	6	6	6	6
2	7	7	3	6	2	7	7	7	4	4
2	4	4	4	4	4	4	4	4	4	4
2	5	6	6	6	7	6	6	6	4	6
2	6	5	4	4	3	6	6	6	2	6
1	7	7	7	7	7	5	7	7	5	5
2	6	4	5	5	4	3	5	6	4	5
2	6	5	4	5	4	5	6	6	2	5
1	5	5	5	5	5	3	5	5	5	5
1	6	4	4	6	4	5	4	7	4	5
2	5	5	3	5	3	5	3	5	3	6
2	6	4	7	6	4	6	6	7	5	4
2	4	3	3	4	3	3	4	4	6	2
2	5	5	5	5	4	4	4	6	5	4
2	6	6	5	6	3	5	6	6	2	5
1	4	4	4	4	3	4	4	4	4	4
2	4	3	4	3	3	5	3	5	5	3
2	6	6	6	6	6	4	5	6	4	5
2	5	4	4	6	6	4	4	5	5	4
2	6	4	4	5	5	4	5	7	7	5
1	6	5	6	5	6	4	5	7	7	5
1	7	1	1	1	1	1	1	7	7	1
2	5	5	5	5	5	3	5	5	5	5
2	4	4	4	4	4	4	4	4	4	4
2	4	4	4	4	4	4	4	4	4	4
2	5	3	3	5	5	5	5	5	5	3
2	5	4	4	4	4	4	3	5	5	4
2	5	5	4	5	4	5	4	5	4	4
1	4	4	4	4	4	4	4	4	4	4
1	7	5	7	7	7	1	7	7	7	7
2	5	3	2	4	4	4	4	4	4	4
2	4	4	4	4	4	4	4	4	4	4
2	5	5	4	6	3	4	5	6	4	4
2	5	6	5	6	6	4	6	6	4	6
2	4	4	4	4	4	4	4	6	6	3
2	3	3	4	3	3	3	4	6	6	3
2	6	5	5	4	5	3	5	5	5	5
2	4	3	4	5	5	1	4	4	7	4
1	6	6	6	6	6	2	6	6	6	6
2	5	5	5	6	6	5	7	7	6	3
2	4	4	4	5	5	5	6	6	5	4
2	5	4	4	6	4	4	5	7	6	4
1	5	5	5	4	5	5	6	6	6	6
1	5	3	4	5	4	4	4	5	5	4
2	5	3	4	3	4	4	4	4	4	4
2	5	4	4	5	4	4	4	6	6	4
2	5	5	4	5	5	3	5	5	5	5
1	7	7	7	6	7	5	7	7	4	5
2	6	5	5	6	6	2	6	6	5	6
2	5	7	7	7	7	7	7	7	3	4
2	5	3	3	4	3	5	5	6	7	1
1	6	4	6	6	6	2	7	7	4	4
2	5	5	3	5	3	5	5	6	6	3
2	6	6	6	6	2	6	6	7	2	4
2	4	3	4	4	4	3	4	5	4	6
1	4	7	7	7	7	4	4	7	7	4
2	5	4	4	5	4	5	6	7	4	4
2	7	6	6	7	4	6	6	7	2	6
1	5	5	5	6	4	4	4	4	5	5
1	7	7	4	7	7	3	5	7	7	7
1	5	3	3	4	5	3	4	6	6	4
2	5	4	4	4	3	4	4	5	5	4
2	5	4	6	6	3	5	5	5	4	4
2	7	7	7	7	2	7	7	7	2	7
1	7	7	7	7	2	6	7	7	2	7
2	6	5	6	6	3	5	6	6	4	3
